# Supplementary material for: A stress-response-related inter-compartmental signalling pathway regulates embryonic cuticle integrity in Arabidopsis
Source: PLoS Genet. 2019 Apr 18;15(4):e1007847. doi: 10.1371/journal.pgen.1007847 (PMC6490923; doi:10.1371/journal.pgen.1007847)
Supplement: S1 Table — (XLSX) [file pgen.1007847.s018.xlsx]

## Sheet: Supp_Table_1
Down in ale1 glob	Down in ale1 heart	Down in gso1/2 glob	Down in gso1/2 heart	Down in ale1 at both stages	Down in gso1/2 at both stages	Down at globular stage in both genotypes	Down at heart stage in both genotypes	Up in ale1 glob	Up in ale1 heart	Up in gso1/2 glob	Up in gso1/2 heart	Up in ale1 at both stages	Up in gso1/2 at both stages	Up at globular stage in both genotypes	Up at heart stage in both genotypes
AT1G01720	AT1G01250	AT1G01250	AT1G01250	AT1G01720	AT1G01250	AT1G01720	AT1G01250	AT1G01120	AT1G01160	AT1G01120	AT1G02640	AT1G20440	AT1G02640	AT1G01120	AT1G07400
AT1G02450	AT1G01600	AT1G01600	AT1G02400	AT1G02450	AT1G02450	AT1G02450	AT1G02450	AT1G01470	AT1G04380	AT1G01180	AT1G05300	AT1G30250	AT1G05300	AT1G01470	AT1G07476
AT1G03220	AT1G01720	AT1G01720	AT1G02450	AT1G04770	AT1G02820	AT1G05575	AT1G02820	AT1G02600	AT1G04645	AT1G01430	AT1G07400	AT1G34844	AT1G07400	AT1G09350	AT1G11080
AT1G04240	AT1G02450	AT1G02450	AT1G02820	AT1G05575	AT1G05100	AT1G07135	AT1G04770	AT1G04120	AT1G04660	AT1G01470	AT1G07476	AT1G52690	AT1G10970	AT1G15010	AT1G11260
AT1G04660	AT1G02820	AT1G02820	AT1G04770	AT1G06770	AT1G05575	AT1G07430	AT1G05100	AT1G04130	AT1G05220	AT1G02610	AT1G10970	AT2G01554	AT1G23030	AT1G16850	AT1G14280
AT1G04770	AT1G03870	AT1G05100	AT1G05100	AT1G06830	AT1G07135	AT1G08650	AT1G05575	AT1G09250	AT1G05340	AT1G02640	AT1G11080	AT2G04570	AT1G29465	AT1G20440	AT1G28330
AT1G05575	AT1G04040	AT1G05575	AT1G05575	AT1G07135	AT1G07430	AT1G11050	AT1G06830	AT1G09350	AT1G06350	AT1G02980	AT1G11260	AT2G18193	AT1G30250	AT1G23030	AT1G29460
AT1G06770	AT1G04770	AT1G06350	AT1G06830	AT1G07430	AT1G07490	AT1G12610	AT1G07135	AT1G15010	AT1G07400	AT1G04380	AT1G14280	AT2G20560	AT1G31173	AT1G30250	AT1G30250
AT1G06830	AT1G05100	AT1G07135	AT1G07120	AT1G11050	AT1G10657	AT1G13245	AT1G07430	AT1G16850	AT1G07476	AT1G05260	AT1G21910	AT2G26150	AT1G34844	AT1G34844	AT1G31173
AT1G07135	AT1G05575	AT1G07430	AT1G07135	AT1G12610	AT1G11050	AT1G14370	AT1G07490	AT1G17830	AT1G08230	AT1G05300	AT1G23030	AT2G28085	AT1G47400	AT1G35310	AT1G34844
AT1G07430	AT1G06540	AT1G07490	AT1G07430	AT1G13245	AT1G12610	AT1G17147	AT1G10657	AT1G17940	AT1G08560	AT1G05560	AT1G26762	AT2G36050	AT1G59860	AT1G51090	AT1G52690
AT1G08260	AT1G06770	AT1G07490	AT1G07490	AT1G16620	AT1G13245	AT1G17610	AT1G11050	AT1G17960	AT1G08985	AT1G06475	AT1G28330	AT2G37170	AT1G60960	AT1G61100	AT1G59860
AT1G08650	AT1G06830	AT1G08230	AT1G10657	AT1G17147	AT1G14480	AT1G19020	AT1G11210	AT1G20440	AT1G09155	AT1G07400	AT1G29420	AT2G43540	AT1G61100	AT1G63030	AT2G01021
AT1G11050	AT1G07050	AT1G08650	AT1G11050	AT1G19180	AT1G17147	AT1G19180	AT1G12610	AT1G20450	AT1G10070	AT1G07610	AT1G29430	AT3G05640	AT1G72430	AT1G70800	AT2G05380
AT1G12610	AT1G07135	AT1G10657	AT1G11210	AT1G19770	AT1G19020	AT1G19770	AT1G13245	AT1G21910	AT1G10070	AT1G07690	AT1G29440	AT3G06070	AT2G16660	AT2G17300	AT2G20560
AT1G13245	AT1G07135	AT1G11050	AT1G12610	AT1G20823	AT1G19180	AT1G19960	AT1G13420	AT1G23030	AT1G11080	AT1G08340	AT1G29450	AT3G06868	AT2G20560	AT2G17840	AT2G26150
AT1G13750	AT1G07430	AT1G12610	AT1G13245	AT1G22190	AT1G19770	AT1G20823	AT1G13650	AT1G28400	AT1G11260	AT1G08890	AT1G29460	AT3G08970	AT2G23290	AT2G18969	AT2G28570
AT1G14370	AT1G07450	AT1G13245	AT1G13420	AT1G22810	AT1G19960	AT1G21100	AT1G14250	AT1G29195	AT1G12010	AT1G08985	AT1G29465	AT3G12510	AT2G29500	AT2G20560	AT2G29500
AT1G14380	AT1G07490	AT1G14370	AT1G13650	AT1G23710	AT1G20510	AT1G21110	AT1G14480	AT1G30250	AT1G12080	AT1G09155	AT1G29490	AT3G12580	AT2G30930	AT2G23290	AT2G36050
AT1G14880	AT1G07490	AT1G14480	AT1G14250	AT1G25390	AT1G20823	AT1G21130	AT1G14540	AT1G34844	AT1G12080	AT1G09350	AT1G29510	AT3G19680	AT2G36050	AT2G27500	AT2G37170
AT1G15550	AT1G09750	AT1G14630	AT1G14480	AT1G25400	AT1G21100	AT1G22190	AT1G16730	AT1G35310	AT1G13607	AT1G09380	AT1G30250	AT3G22600	AT2G37170	AT2G29440	AT3G03830
AT1G16620	AT1G10657	AT1G15040	AT1G14540	AT1G27730	AT1G21110	AT1G22810	AT1G17147	AT1G47510	AT1G14280	AT1G10190	AT1G31173	AT3G24420	AT2G42540	AT2G36050	AT3G05640
AT1G17147	AT1G11050	AT1G17147	AT1G16490	AT1G28370	AT1G21130	AT1G23710	AT1G17380	AT1G48580	AT1G15757	AT1G10717	AT1G34844	AT3G29240	AT2G47440	AT2G37170	AT3G06070
AT1G17610	AT1G11210	AT1G17610	AT1G16730	AT1G28480	AT1G21590	AT1G25390	AT1G18300	AT1G51090	AT1G19320	AT1G10970	AT1G47400	AT3G55500	AT3G05640	AT2G37180	AT3G06868
AT1G19020	AT1G12610	AT1G19020	AT1G17050	AT1G31540	AT1G22190	AT1G25400	AT1G19180	AT1G51490	AT1G19530	AT1G11590	AT1G52690	AT3G59220	AT3G06070	AT2G40330	AT3G08970
AT1G19180	AT1G13245	AT1G19180	AT1G17147	AT1G31580	AT1G22810	AT1G27730	AT1G19210	AT1G52560	AT1G19540	AT1G13607	AT1G59860	AT4G04223	AT3G08970	AT2G42540	AT3G11340
AT1G19770	AT1G13420	AT1G19500	AT1G17380	AT1G33600	AT1G23710	AT1G28370	AT1G19670	AT1G52690	AT1G20440	AT1G14880	AT1G60960	AT4G08950	AT3G11340	AT2G47440	AT3G11600
AT1G19960	AT1G13650	AT1G19770	AT1G17950	AT1G34095	AT1G25390	AT1G31540	AT1G19770	AT1G61100	AT1G22890	AT1G15010	AT1G60960	AT4G23680	AT3G12580	AT3G04010	AT3G12580
AT1G20823	AT1G14250	AT1G19840	AT1G18300	AT1G35210	AT1G25400	AT1G31580	AT1G20510	AT1G63030	AT1G22990	AT1G15757	AT1G61100	AT4G24960	AT3G19680	AT3G05640	AT3G19680
AT1G20960	AT1G14480	AT1G19890	AT1G19020	AT1G36370	AT1G25550	AT1G33600	AT1G20823	AT1G64450	AT1G24212	AT1G16400	AT1G67910	AT4G27450	AT3G22600	AT3G06070	AT3G22600
AT1G20970	AT1G14518	AT1G19960	AT1G19180	AT1G37130	AT1G27730	AT1G34095	AT1G22190	AT1G64640	AT1G26796	AT1G16850	AT1G72430	AT4G34770	AT3G24420	AT3G08970	AT3G24420
AT1G21000	AT1G14540	AT1G20510	AT1G19210	AT1G49500	AT1G27770	AT1G35210	AT1G22810	AT1G68500	AT1G26797	AT1G18350	AT2G01021	AT4G36130	AT3G29240	AT3G12580	AT3G24500
AT1G21100	AT1G16410	AT1G20823	AT1G19670	AT1G52890	AT1G28370	AT1G35710	AT1G23710	AT1G70130	AT1G26799	AT1G19320	AT2G05380	AT5G19190	AT3G30720	AT3G19680	AT3G28857
AT1G21110	AT1G16620	AT1G21100	AT1G19770	AT1G55450	AT1G29690	AT1G37130	AT1G25390	AT1G70800	AT1G27220	AT1G20440	AT2G16660	AT5G23360	AT3G52310	AT3G22600	AT3G29240
AT1G21130	AT1G16730	AT1G21110	AT1G19960	AT1G55960	AT1G31540	AT1G52830	AT1G25400	AT1G71000	AT1G27240	AT1G21790	AT2G20560	AT5G25240	AT3G55500	AT3G24420	AT3G29370
AT1G22060	AT1G17147	AT1G21130	AT1G20190	AT1G58848	AT1G32640	AT1G52890	AT1G25550	AT1G74990	AT1G27250	AT1G21970	AT2G23290	AT5G25450	AT3G56000	AT3G27980	AT3G41761
AT1G22190	AT1G17380	AT1G21590	AT1G20510	AT1G60190	AT1G32920	AT1G53163	AT1G27730	AT2G01280	AT1G28330	AT1G22360	AT2G26150	AT5G35935	AT3G62950	AT3G29240	AT3G47340
AT1G22280	AT1G18300	AT1G21850	AT1G20823	AT1G61340	AT1G33600	AT1G55450	AT1G27770	AT2G01554	AT1G29460	AT1G22400	AT2G28570	AT5G39050	AT4G08950	AT3G50970	AT3G47380
AT1G22480	AT1G18740	AT1G22190	AT1G21100	AT1G62340	AT1G35210	AT1G56520	AT1G28370	AT2G04570	AT1G30250	AT1G22440	AT2G29500	AT5G52640	AT4G12690	AT3G55500	AT3G55500
AT1G22530	AT1G19180	AT1G22190	AT1G21110	AT1G63360	AT1G37130	AT1G58848	AT1G28380	AT2G17300	AT1G30820	AT1G22480	AT2G30930	AT5G53710	AT4G16000	AT3G56260	AT3G62950
AT1G22810	AT1G19210	AT1G22810	AT1G21130	AT1G66090	AT1G47485	AT1G60190	AT1G30135	AT2G17840	AT1G31173	AT1G22882	AT2G31730	AT5G57520	AT4G24960	AT3G59940	AT4G08950
AT1G23710	AT1G19640	AT1G23710	AT1G21390	AT1G66390	AT1G48100	AT1G61340	AT1G31540	AT2G18193	AT1G33055	AT1G22890	AT2G36050	AT5G60630	AT4G27450	AT3G62720	AT4G11890
AT1G24764	AT1G19670	AT1G25390	AT1G21590	AT1G67105	AT1G52890	AT1G66090	AT1G32640	AT2G18969	AT1G33770	AT1G23030	AT2G36830		AT4G33020	AT4G03930	AT4G16000
AT1G25390	AT1G19770	AT1G25400	AT1G22070	AT1G67290	AT1G53170	AT1G66390	AT1G32720	AT2G18969	AT1G34250	AT1G23130	AT2G37170		AT4G33420	AT4G04090	AT4G23140
AT1G25400	AT1G20470	AT1G25550	AT1G22190	AT1G67470	AT1G55450	AT1G66725	AT1G32920	AT2G20560	AT1G34844	AT1G23980	AT2G42540		AT4G37240	AT4G08950	AT4G24960
AT1G27730	AT1G20510	AT1G26945	AT1G22190	AT1G68238	AT1G56510	AT1G67470	AT1G32928	AT2G23290	AT1G36060	AT1G24170	AT2G42870		AT4G38400	AT4G24960	AT4G27450
AT1G28370	AT1G20823	AT1G27360	AT1G22810	AT1G69890	AT1G60190	AT1G68238	AT1G33600	AT2G26150	AT1G36340	AT1G24212	AT2G43820		AT5G06530	AT4G25810	AT4G34770
AT1G28480	AT1G22190	AT1G27360	AT1G23710	AT1G69940	AT1G60590	AT1G68610	AT1G35210	AT2G27228	AT1G43666	AT1G24590	AT2G47440		AT5G14070	AT4G27450	AT4G36740
AT1G29420	AT1G22190	AT1G27730	AT1G25390	AT1G70270	AT1G61340	AT1G68825	AT1G37130	AT2G27500	AT1G43667	AT1G26797	AT3G02170		AT5G14120	AT4G36130	AT4G36850
AT1G29440	AT1G22810	AT1G27770	AT1G25400	AT1G72900	AT1G64390	AT1G69940	AT1G49500	AT2G28085	AT1G44830	AT1G26799	AT3G03830		AT5G19190	AT4G37240	AT5G03840
AT1G29450	AT1G23710	AT1G28270	AT1G25550	AT1G72910	AT1G64780	AT1G70270	AT1G49780	AT2G29440	AT1G47317	AT1G27380	AT3G05640		AT5G20250	AT4G38410	AT5G14070
AT1G29500	AT1G25390	AT1G28370	AT1G27440	AT1G72920	AT1G65490	AT1G72900	AT1G51700	AT2G36050	AT1G47655	AT1G27440	AT3G06070		AT5G20670	AT5G06530	AT5G14120
AT1G29510	AT1G25400	AT1G29140	AT1G27730	AT1G72930	AT1G66090	AT1G72910	AT1G51820	AT2G37170	AT1G47780	AT1G28650	AT3G06868		AT5G25240	AT5G15960	AT5G19120
AT1G30690	AT1G25550	AT1G29690	AT1G27770	AT1G72940	AT1G66390	AT1G72920	AT1G52070	AT2G37180	AT1G48195	AT1G29395	AT3G08970		AT5G25450	AT5G19190	AT5G19190
AT1G31150	AT1G27730	AT1G31320	AT1G28370	AT1G77760	AT1G66400	AT1G72930	AT1G52890	AT2G40230	AT1G49000	AT1G29465	AT3G09440		AT5G35935	AT5G25240	AT5G20250
AT1G31540	AT1G27770	AT1G31490	AT1G28380	AT1G78410	AT1G67470	AT1G72940	AT1G55450	AT2G40330	AT1G49130	AT1G30250	AT3G11340		AT5G47450	AT5G25450	AT5G20670
AT1G31580	AT1G28370	AT1G31540	AT1G29690	AT1G79770	AT1G68238	AT1G73870	AT1G56510	AT2G42530	AT1G49210	AT1G31173	AT3G11600		AT5G51440	AT5G34830	AT5G21170
AT1G32530	AT1G28380	AT1G31540	AT1G29720	AT1G80840	AT1G68840	AT1G75040	AT1G60190	AT2G42540	AT1G51440	AT1G31173	AT3G12580		AT5G52640	AT5G35935	AT5G25240
AT1G32770	AT1G28480	AT1G31580	AT1G30135	AT2G05995	AT1G72900	AT1G77760	AT1G60590	AT2G42870	AT1G52690	AT1G31250	AT3G16240		AT5G67390	AT5G39050	AT5G25450
AT1G33600	AT1G30135	AT1G32640	AT1G31540	AT2G15040	AT1G72910	AT1G79770	AT1G61340	AT2G42990	AT1G52695	AT1G32170	AT3G19680			AT5G47330	AT5G35935
AT1G34095	AT1G31540	AT1G32920	AT1G32640	AT2G16016	AT1G72920	AT1G80840	AT1G61800	AT2G43540	AT1G53070	AT1G32280	AT3G22600			AT5G51440	AT5G44680
AT1G35210	AT1G31580	AT1G33110	AT1G32720	AT2G16140	AT1G72930	AT2G01340	AT1G62180	AT2G47015	AT1G53282	AT1G32740	AT3G24420			AT5G52310	AT5G47450
AT1G35710	AT1G32640	AT1G33600	AT1G32920	AT2G17040	AT1G72940	AT2G03240	AT1G62300	AT2G47440	AT1G53285	AT1G33800	AT3G24500			AT5G52640	AT5G52640
AT1G36370	AT1G32720	AT1G34095	AT1G32928	AT2G22200	AT1G73500	AT2G12020	AT1G64390	AT3G03270	AT1G53690	AT1G34060	AT3G28857			AT5G57520	AT5G53710
AT1G37130	AT1G32920	AT1G35210	AT1G33600	AT2G22430	AT1G73870	AT2G15040	AT1G64780	AT3G04010	AT1G54640	AT1G34310	AT3G29240			AT5G62360
AT1G43770	AT1G32928	AT1G35710	AT1G35210	AT2G22540	AT1G74930	AT2G16016	AT1G65390	AT3G04270	AT1G57565	AT1G34844	AT3G29370			AT5G67300
AT1G45211	AT1G33600	AT1G37130	AT1G37130	AT2G22795	AT1G75040	AT2G16140	AT1G65490	AT3G05640	AT1G58225	AT1G35310	AT3G30720
AT1G47450	AT1G34095	AT1G47485	AT1G47485	AT2G22880	AT1G76650	AT2G17040	AT1G66090	AT3G05650	AT1G59670	AT1G35520	AT3G41761
AT1G49500	AT1G35210	AT1G48100	AT1G48100	AT2G23840	AT1G77400	AT2G19770	AT1G66390	AT3G06070	AT1G59800	AT1G36340	AT3G47340
AT1G51030	AT1G36370	AT1G48100	AT1G49500	AT2G24600	AT1G77760	AT2G21210	AT1G66400	AT3G06868	AT1G59860	AT1G36710	AT3G47380
AT1G52830	AT1G37130	AT1G48330	AT1G49780	AT2G25510	AT1G78070	AT2G22200	AT1G66540	AT3G06868	AT1G59920	AT1G42980	AT3G52310
AT1G52890	AT1G48330	AT1G49750	AT1G51700	AT2G26530	AT1G79770	AT2G22430	AT1G67470	AT3G08970	AT1G59930	AT1G43160	AT3G55500
AT1G53163	AT1G49500	AT1G51250	AT1G51805	AT2G27420	AT1G80840	AT2G22540	AT1G67970	AT3G12510	AT1G60970	AT1G43666	AT3G56000
AT1G55450	AT1G49780	AT1G52830	AT1G51820	AT2G29670	AT2G01340	AT2G22880	AT1G68238	AT3G12580	AT1G60983	AT1G43667	AT3G58120
AT1G55960	AT1G51700	AT1G52890	AT1G52070	AT2G31380	AT2G15040	AT2G24600	AT1G69490	AT3G16970	AT1G61060	AT1G47317	AT3G62950
AT1G56520	AT1G51820	AT1G53163	AT1G52890	AT2G32020	AT2G16140	AT2G25000	AT1G69890	AT3G19680	AT1G61820	AT1G47400	AT4G03190
AT1G58390	AT1G52070	AT1G53170	AT1G53170	AT2G38470	AT2G17040	AT2G25510	AT1G72900	AT3G20395	AT1G63100	AT1G47990	AT4G08040
AT1G58602	AT1G52470	AT1G54070	AT1G55450	AT2G38790	AT2G22190	AT2G26190	AT1G72910	AT3G22550	AT1G63190	AT1G48195	AT4G08950
AT1G58848	AT1G52890	AT1G55450	AT1G56510	AT2G39330	AT2G22200	AT2G26530	AT1G72920	AT3G22600	AT1G65500	AT1G49190	AT4G11890
AT1G59870	AT1G55450	AT1G56510	AT1G56660	AT2G40460	AT2G22430	AT2G27420	AT1G72930	AT3G24420	AT1G65845	AT1G49475	AT4G12690
AT1G60190	AT1G55960	AT1G56520	AT1G56660	AT2G40660	AT2G22500	AT2G31380	AT1G72940	AT3G27980	AT1G65890	AT1G49770	AT4G14130
AT1G61340	AT1G56510	AT1G58430	AT1G59590	AT2G40750	AT2G22540	AT2G32020	AT1G73325	AT3G29240	AT1G66880	AT1G49800	AT4G16000
AT1G62214	AT1G57990	AT1G58848	AT1G60190	AT2G46400	AT2G22880	AT2G34650	AT1G73500	AT3G30122	AT1G67610	AT1G49860	AT4G17460
AT1G62340	AT1G58848	AT1G59740	AT1G60590	AT2G47580	AT2G23320	AT2G38470	AT1G73540	AT3G50570	AT1G67980	AT1G51090	AT4G23140
AT1G63300	AT1G60190	AT1G60190	AT1G61340	AT2G47590	AT2G23810	AT2G38530	AT1G74930	AT3G50970	AT1G68290	AT1G52695	AT4G24960
AT1G63360	AT1G60590	AT1G60590	AT1G61800	AT2G47600	AT2G24600	AT2G38790	AT1G76600	AT3G55500	AT1G68735	AT1G53285	AT4G25200
AT1G65790	AT1G61340	AT1G61290	AT1G62180	AT2G47610	AT2G25510	AT2G39200	AT1G76650	AT3G56260	AT1G70560	AT1G55650	AT4G27450
AT1G65800	AT1G61800	AT1G61340	AT1G62300	AT2G47620	AT2G26530	AT2G39330	AT1G77400	AT3G59220	AT1G71250	AT1G56430	AT4G29030
AT1G66090	AT1G62180	AT1G61566	AT1G62420	AT2G47630	AT2G27395	AT2G40750	AT1G77760	AT3G59940	AT1G71380	AT1G56620	AT4G32480
AT1G66390	AT1G62300	AT1G62500	AT1G63030	AT2G47640	AT2G27420	AT2G41090	AT1G78410	AT3G61490	AT1G71890	AT1G57680	AT4G33020
AT1G66725	AT1G62340	AT1G63522	AT1G63910	AT2G47650	AT2G29090	AT2G46400	AT1G79770	AT3G62720	AT1G72060	AT1G58180	AT4G33420
AT1G67105	AT1G62560	AT1G64107	AT1G64065	AT3G02380	AT2G29170	AT2G46860	AT1G80820	AT4G03060	AT1G72580	AT1G59670	AT4G34760
AT1G67290	AT1G63360	AT1G64390	AT1G64390	AT3G04210	AT2G31380	AT2G47130	AT1G80840	AT4G03930	AT1G76930	AT1G59860	AT4G34770
AT1G67470	AT1G63710	AT1G64625	AT1G64780	AT3G05930	AT2G32020	AT2G47580	AT2G05050	AT4G04090	AT1G77780	AT1G59920	AT4G36740
AT1G68060	AT1G64330	AT1G64700	AT1G65390	AT3G07850	AT2G32140	AT2G47590	AT2G05940	AT4G04223	AT1G78520	AT1G59930	AT4G36850
AT1G68238	AT1G64370	AT1G64780	AT1G65490	AT3G09870	AT2G34650	AT2G47600	AT2G15020	AT4G08910	AT1G78850	AT1G60960	AT4G37240
AT1G68610	AT1G64390	AT1G65490	AT1G66090	AT3G13227	AT2G38470	AT2G47610	AT2G15040	AT4G08950	AT2G01021	AT1G60960	AT4G38400
AT1G68825	AT1G64400	AT1G65870	AT1G66390	AT3G14040	AT2G38790	AT2G47620	AT2G15390	AT4G20320	AT2G01554	AT1G60970	AT5G03840
AT1G69890	AT1G64780	AT1G66090	AT1G66400	AT3G15210	AT2G39200	AT2G47640	AT2G16140	AT4G23680	AT2G01610	AT1G60983	AT5G06530
AT1G69940	AT1G65390	AT1G66390	AT1G66540	AT3G16720	AT2G40140	AT3G01250	AT2G17040	AT4G24660	AT2G01667	AT1G61100	AT5G10150
AT1G70210	AT1G65450	AT1G66400	AT1G67470	AT3G19030	AT2G40750	AT3G02380	AT2G18210	AT4G24960	AT2G02120	AT1G61810	AT5G14070
AT1G70270	AT1G65490	AT1G66725	AT1G67970	AT3G20865	AT2G41100	AT3G02800	AT2G22200	AT4G25810	AT2G02710	AT1G61820	AT5G14120
AT1G71220	AT1G66090	AT1G66940	AT1G68238	AT3G21150	AT2G42760	AT3G03430	AT2G22430	AT4G26150	AT2G02930	AT1G62290	AT5G19120
AT1G72900	AT1G66160	AT1G67400	AT1G68840	AT3G22231	AT2G44840	AT3G03850	AT2G22500	AT4G27450	AT2G03190	AT1G62340	AT5G19190
AT1G72910	AT1G66390	AT1G67470	AT1G69490	AT3G24520	AT2G46400	AT3G04210	AT2G22540	AT4G30280	AT2G04000	AT1G63030	AT5G20250
AT1G72920	AT1G66400	AT1G67856	AT1G69790	AT3G26860	AT2G47060	AT3G05930	AT2G22880	AT4G33070	AT2G04025	AT1G64370	AT5G20670
AT1G72930	AT1G66540	AT1G68238	AT1G69890	AT3G28120	AT2G47590	AT3G07850	AT2G23840	AT4G33560	AT2G04320	AT1G66460	AT5G21170
AT1G72940	AT1G67105	AT1G68350	AT1G72520	AT3G28780	AT2G47600	AT3G09870	AT2G24600	AT4G34770	AT2G04570	AT1G66855	AT5G24530
AT1G73870	AT1G67105	AT1G68610	AT1G72900	AT3G28810	AT2G47610	AT3G13227	AT2G25510	AT4G35160	AT2G05380	AT1G67265	AT5G25240
AT1G75020	AT1G67290	AT1G68825	AT1G72910	AT3G28830	AT2G47620	AT3G14040	AT2G25735	AT4G36010	AT2G05440	AT1G67265	AT5G25450
AT1G75040	AT1G67470	AT1G68825	AT1G72920	AT3G28980	AT2G47640	AT3G15210	AT2G26530	AT4G36130	AT2G05520	AT1G67775	AT5G27780
AT1G76960	AT1G67970	AT1G68840	AT1G72930	AT3G29000	AT3G02380	AT3G15500	AT2G27395	AT4G36430	AT2G05530	AT1G67820	AT5G35935
AT1G77450	AT1G68238	AT1G69120	AT1G72940	AT3G29644	AT3G04210	AT3G16720	AT2G27420	AT4G37240	AT2G05540	AT1G68380	AT5G35935
AT1G77760	AT1G68725	AT1G69588	AT1G73325	AT3G44260	AT3G04640	AT3G19030	AT2G29090	AT4G37400	AT2G05960	AT1G68570	AT5G43270
AT1G78110	AT1G69490	AT1G69940	AT1G73500	AT3G44440	AT3G07850	AT3G20220	AT2G29170	AT4G38410	AT2G12066	AT1G68725	AT5G44680
AT1G78410	AT1G69795	AT1G70270	AT1G73540	AT3G44450	AT3G09870	AT3G20865	AT2G29310	AT4G39320	AT2G12465	AT1G69520	AT5G45950
AT1G79770	AT1G69890	AT1G72110	AT1G73630	AT3G44630	AT3G10930	AT3G21150	AT2G30020	AT4G39330	AT2G12475	AT1G69572	AT5G47450
AT1G79830	AT1G69940	AT1G72500	AT1G73870	AT3G44860	AT3G14040	AT3G21890	AT2G30300	AT5G06530	AT2G14365	AT1G69828	AT5G51440
AT1G80840	AT1G70270	AT1G72900	AT1G74930	AT3G45640	AT3G14210	AT3G22060	AT2G31380	AT5G15960	AT2G14378	AT1G70090	AT5G52640
AT1G80920	AT1G70700	AT1G72910	AT1G75040	AT3G46600	AT3G15210	AT3G22231	AT2G32020	AT5G19190	AT2G15325	AT1G70800	AT5G53710
AT2G01021	AT1G71030	AT1G72920	AT1G76600	AT3G50770	AT3G16720	AT3G22235	AT2G32510	AT5G20150	AT2G15960	AT1G70990	AT5G57550
AT2G01340	AT1G72610	AT1G72930	AT1G76650	AT3G50930	AT3G17120	AT3G23030	AT2G38210	AT5G23360	AT2G17723	AT1G71360	AT5G63225
AT2G01410	AT1G72900	AT1G72940	AT1G77400	AT3G53810	AT3G17609	AT3G24520	AT2G38470	AT5G25240	AT2G17750	AT1G72430	AT5G64510
AT2G02140	AT1G72910	AT1G73500	AT1G77760	AT3G55980	AT3G19030	AT3G25882	AT2G38790	AT5G25450	AT2G18193	AT1G72510	AT5G67390
AT2G03240	AT1G72920	AT1G73870	AT1G78070	AT3G56290	AT3G21150	AT3G26860	AT2G40000	AT5G34790	AT2G18550	AT1G72580
AT2G05520	AT1G72930	AT1G74930	AT1G78410	AT3G56400	AT3G22231	AT3G27690	AT2G40140	AT5G34800	AT2G18700	AT1G74020
AT2G05935	AT1G72940	AT1G75040	AT1G79770	AT3G56710	AT3G22840	AT3G28810	AT2G40150	AT5G34830	AT2G19796	AT1G74670
AT2G05995	AT1G73010	AT1G76360	AT1G80050	AT3G56880	AT3G24520	AT3G28830	AT2G40460	AT5G35935	AT2G19802	AT1G75250
AT2G07679	AT1G73325	AT1G76650	AT1G80820	AT3G63060	AT3G25600	AT3G29000	AT2G40750	AT5G35935	AT2G19970	AT1G77780
AT2G07681	AT1G73500	AT1G77400	AT1G80840	AT4G00770	AT3G29000	AT3G42450	AT2G41380	AT5G39050	AT2G20160	AT1G80100
AT2G07687	AT1G73540	AT1G77760	AT2G01340	AT4G02200	AT3G44260	AT3G44260	AT2G41640	AT5G39760	AT2G20560	AT1G80440
AT2G07688	AT1G74450	AT1G77890	AT2G05050	AT4G02410	AT3G44440	AT3G44440	AT2G42760	AT5G45960	AT2G20670	AT2G01520
AT2G07696	AT1G74930	AT1G78070	AT2G05940	AT4G04610	AT3G44450	AT3G44450	AT2G43290	AT5G47330	AT2G20825	AT2G01667
AT2G07709	AT1G75100	AT1G79245	AT2G15020	AT4G11000	AT3G45640	AT3G44630	AT2G44578	AT5G51440	AT2G22040	AT2G01850
AT2G07717	AT1G75290	AT1G79770	AT2G15040	AT4G13075	AT3G46600	AT3G45640	AT2G44840	AT5G52310	AT2G22345	AT2G01890
AT2G07725	AT1G75960	AT1G80840	AT2G15390	AT4G13395	AT3G46620	AT3G46520	AT2G45560	AT5G52640	AT2G22420	AT2G02000
AT2G07727	AT1G76520	AT2G01150	AT2G15480	AT4G13560	AT3G50770	AT3G46600	AT2G45570	AT5G53710	AT2G23260	AT2G02490
AT2G07733	AT1G76530	AT2G01340	AT2G16140	AT4G17230	AT3G50930	AT3G47440	AT2G46340	AT5G55270	AT2G23490	AT2G02490
AT2G07735	AT1G76600	AT2G03090	AT2G16140	AT4G18197	AT3G51920	AT3G49530	AT2G46400	AT5G57520	AT2G24950	AT2G02580
AT2G12020	AT1G76650	AT2G03240	AT2G17040	AT4G21990	AT3G52430	AT3G50770	AT2G47060	AT5G60250	AT2G25060	AT2G03190
AT2G12905	AT1G77400	AT2G07739	AT2G17660	AT4G23170	AT3G53810	AT3G50930	AT2G47590	AT5G60630	AT2G26150	AT2G03200
AT2G14560	AT1G77760	AT2G12020	AT2G18210	AT4G23810	AT3G55980	AT3G52620	AT2G47600	AT5G60890	AT2G26650	AT2G04034
AT2G15040	AT1G78410	AT2G15040	AT2G22190	AT4G24380	AT3G56290	AT3G53810	AT2G47610	AT5G61890	AT2G27385	AT2G05330
AT2G16016	AT1G78600	AT2G16016	AT2G22200	AT4G25480	AT3G56400	AT3G55980	AT2G47620	AT5G62360	AT2G28085	AT2G05660
AT2G16140	AT1G78950	AT2G16140	AT2G22430	AT4G25490	AT3G56710	AT3G56290	AT2G47640	AT5G64735	AT2G28305	AT2G12475
AT2G16320	AT1G78950	AT2G16140	AT2G22500	AT4G32510	AT3G56880	AT3G56400	AT2G47650	AT5G65687	AT2G28570	AT2G13810
AT2G16485	AT1G78990	AT2G16586	AT2G22540	AT4G33050	AT3G59080	AT3G56710	AT3G01830	AT5G67300	AT2G29500	AT2G14247
AT2G17040	AT1G79770	AT2G16890	AT2G22880	AT4G35090	AT3G61190	AT3G56880	AT3G02380		AT2G31085	AT2G14610
AT2G17880	AT1G80820	AT2G17040	AT2G23320	AT4G36500	AT3G61890	AT3G61890	AT3G04210		AT2G32800	AT2G15325
AT2G18660	AT1G80840	AT2G19770	AT2G23360	AT4G38550	AT3G63060	AT3G63060	AT3G04640		AT2G33060	AT2G15740
AT2G19000	AT2G05050	AT2G20570	AT2G23810	AT5G01540	AT4G00770	AT4G00770	AT3G07850		AT2G34123	AT2G15960
AT2G19770	AT2G05940	AT2G20750	AT2G23840	AT5G03210	AT4G01250	AT4G02200	AT3G09870		AT2G36050	AT2G16660
AT2G21200	AT2G05995	AT2G21210	AT2G24600	AT5G06320	AT4G02200	AT4G02410	AT3G10930		AT2G36660	AT2G16700
AT2G21210	AT2G10940	AT2G22055	AT2G25510	AT5G07410	AT4G02410	AT4G11000	AT3G14040		AT2G37130	AT2G16790
AT2G22200	AT2G11940	AT2G22190	AT2G25735	AT5G08760	AT4G11000	AT4G11485	AT3G14210		AT2G37170	AT2G16960
AT2G22430	AT2G13570	AT2G22200	AT2G26530	AT5G08790	AT4G11280	AT4G13075	AT3G15210		AT2G37880	AT2G17300
AT2G22540	AT2G14247	AT2G22240	AT2G27395	AT5G17420	AT4G13395	AT4G13395	AT3G15760		AT2G38530	AT2G17305
AT2G22740	AT2G15020	AT2G22430	AT2G27420	AT5G19240	AT4G14365	AT4G13560	AT3G16720		AT2G39030	AT2G17723
AT2G22795	AT2G15040	AT2G22500	AT2G27830	AT5G22794	AT4G14560	AT4G14365	AT3G17120		AT2G39210	AT2G17750
AT2G22880	AT2G15390	AT2G22540	AT2G29090	AT5G24915	AT4G15248	AT4G14400	AT3G17609		AT2G40180	AT2G17840
AT2G23200	AT2G15620	AT2G22880	AT2G29170	AT5G36002	AT4G16860	AT4G14560	AT3G18710		AT2G42110	AT2G18490
AT2G23840	AT2G16016	AT2G23320	AT2G29310	AT5G38760	AT4G16890	AT4G17230	AT3G19010		AT2G43540	AT2G18700
AT2G24600	AT2G16140	AT2G23810	AT2G30020	AT5G41740	AT4G16920	AT4G18197	AT3G19030		AT2G43580	AT2G18969
AT2G24850	AT2G16140	AT2G24450	AT2G30300	AT5G43630	AT4G17230	AT4G18205	AT3G21150		AT2G43590	AT2G18969
AT2G25000	AT2G16145	AT2G24600	AT2G31380	AT5G43740	AT4G18197	AT4G18250	AT3G21670		AT2G43620	AT2G19500
AT2G25510	AT2G17040	AT2G25000	AT2G32020	AT5G45340	AT4G18205	AT4G18395	AT3G21781		AT2G43870	AT2G19796
AT2G25900	AT2G17230	AT2G25510	AT2G32140	AT5G46490	AT4G21990	AT4G21990	AT3G22231		AT2G44910	AT2G19802
AT2G26080	AT2G18210	AT2G26190	AT2G32510	AT5G47230	AT4G23170	AT4G23170	AT3G22830		AT2G45400	AT2G19970
AT2G26190	AT2G19650	AT2G26530	AT2G34650	AT5G48540	AT4G23180	AT4G23180	AT3G22840		AT2G45450	AT2G20160
AT2G26400	AT2G22200	AT2G27395	AT2G35970	AT5G48850	AT4G23810	AT4G23810	AT3G23170		AT2G45830	AT2G20170
AT2G26530	AT2G22430	AT2G27420	AT2G36220	AT5G51190	AT4G24380	AT4G24240	AT3G24520		AT2G47560	AT2G20560
AT2G27310	AT2G22500	AT2G28140	AT2G37090	AT5G52750	AT4G25480	AT4G24380	AT3G25250		AT3G01070	AT2G21465
AT2G27420	AT2G22540	AT2G28190	AT2G38080	AT5G54490	AT4G25490	AT4G25480	AT3G25600		AT3G01570	AT2G22040
AT2G28910	AT2G22795	AT2G28500	AT2G38210	AT5G54720	AT4G27280	AT4G25490	AT3G26960		AT3G02000	AT2G22121
AT2G29670	AT2G22880	AT2G28950	AT2G38470	AT5G59450	AT4G29780	AT4G26090	AT3G27140		AT3G02610	AT2G22710
AT2G30540	AT2G23600	AT2G29090	AT2G38790	AT5G61600	AT4G33050	AT4G33050	AT3G28270		AT3G02640	AT2G23130
AT2G31380	AT2G23840	AT2G29170	AT2G39200	AT5G61720	AT4G34550	AT4G35090	AT3G29000		AT3G03341	AT2G23290
AT2G31900	AT2G24600	AT2G30432	AT2G40000	AT5G63130	AT4G35090	AT4G36500	AT3G44260		AT3G03830	AT2G24550
AT2G32020	AT2G25510	AT2G31380	AT2G40140	AT5G63790	AT4G36500	AT4G38550	AT3G44440		AT3G03850	AT2G24810
AT2G32150	AT2G25735	AT2G32020	AT2G40150	AT5G65070	AT4G38550	AT5G01540	AT3G44450		AT3G04720	AT2G25200
AT2G32690	AT2G26530	AT2G32140	AT2G40270	AT5G65080	AT5G01540	AT5G03210	AT3G44860		AT3G04943	AT2G25450
AT2G34650	AT2G27030	AT2G32200	AT2G40460	AT5G65300	AT5G03210	AT5G03350	AT3G45130		AT3G04945	AT2G25625
AT2G35940	AT2G27395	AT2G33580	AT2G40460	AT5G65920	AT5G06320	AT5G06320	AT3G45640		AT3G05640	AT2G27500
AT2G36120	AT2G27420	AT2G34650	AT2G40750	AT5G66675	AT5G08760	AT5G07410	AT3G46600		AT3G06070	AT2G27700
AT2G38470	AT2G27420	AT2G34920	AT2G41100	AT5G67420	AT5G13190	AT5G07420	AT3G46620		AT3G06868	AT2G28110
AT2G38530	AT2G29090	AT2G35765	AT2G41380		AT5G16350	AT5G08760	AT3G47430		AT3G06868	AT2G28120
AT2G38790	AT2G29170	AT2G38470	AT2G41640		AT5G19230	AT5G19240	AT3G48320		AT3G08970	AT2G29370
AT2G39200	AT2G29310	AT2G38530	AT2G42760		AT5G19240	AT5G26692	AT3G49570		AT3G11160	AT2G29440
AT2G39330	AT2G29320	AT2G38790	AT2G43290		AT5G20230	AT5G26717	AT3G50770		AT3G11340	AT2G29500
AT2G40460	AT2G29670	AT2G39200	AT2G43610		AT5G35735	AT5G27870	AT3G50930		AT3G11600	AT2G30766
AT2G40660	AT2G30020	AT2G39330	AT2G44470		AT5G36002	AT5G27980	AT3G53810		AT3G12510	AT2G30830
AT2G40750	AT2G30300	AT2G39650	AT2G44490		AT5G38760	AT5G36002	AT3G55980		AT3G12580	AT2G30930
AT2G41090	AT2G30766	AT2G40140	AT2G44578		AT5G39670	AT5G38760	AT3G56290		AT3G12880	AT2G32487
AT2G44130	AT2G31380	AT2G40750	AT2G44840		AT5G41740	AT5G41740	AT3G56400		AT3G14140	AT2G32800
AT2G45180	AT2G32020	AT2G41010	AT2G45560		AT5G42050	AT5G42530	AT3G56710		AT3G15356	AT2G32880
AT2G46400	AT2G32510	AT2G41090	AT2G45570		AT5G42530	AT5G43630	AT3G56880		AT3G17155	AT2G33830
AT2G46440	AT2G33580	AT2G41100	AT2G46340		AT5G43630	AT5G43700	AT3G59080		AT3G19390	AT2G34210
AT2G46770	AT2G34600	AT2G41410	AT2G46400		AT5G44565	AT5G43740	AT3G61190		AT3G19680	AT2G34600
AT2G46860	AT2G36800	AT2G41905	AT2G46600		AT5G46490	AT5G45110	AT3G61220		AT3G22460	AT2G34700
AT2G47130	AT2G38210	AT2G42760	AT2G47015		AT5G46710	AT5G45340	AT3G63060		AT3G22600	AT2G34990
AT2G47580	AT2G38470	AT2G43590	AT2G47060		AT5G47230	AT5G46490	AT3G63110		AT3G22640	AT2G36050
AT2G47590	AT2G38790	AT2G44840	AT2G47590		AT5G48540	AT5G46500	AT4G00770		AT3G23167	AT2G36460
AT2G47600	AT2G39330	AT2G45403	AT2G47600		AT5G48850	AT5G46710	AT4G01080		AT3G23360	AT2G36710
AT2G47610	AT2G40000	AT2G46400	AT2G47610		AT5G49480	AT5G47230	AT4G01250		AT3G24420	AT2G36724
AT2G47620	AT2G40095	AT2G46670	AT2G47620		AT5G51190	AT5G48490	AT4G02200		AT3G24500	AT2G37090
AT2G47630	AT2G40140	AT2G46860	AT2G47640		AT5G52750	AT5G48540	AT4G02410		AT3G24600	AT2G37170
AT2G47640	AT2G40150	AT2G46990	AT2G47650		AT5G53830	AT5G48850	AT4G04610		AT3G24690	AT2G37180
AT2G47650	AT2G40460	AT2G47040	AT3G01830		AT5G54470	AT5G50040	AT4G08260		AT3G25990	AT2G37460
AT3G01250	AT2G40460	AT2G47060	AT3G02380		AT5G54490	AT5G51190	AT4G11000		AT3G26210	AT2G37760
AT3G02380	AT2G40660	AT2G47130	AT3G04210		AT5G54720	AT5G52750	AT4G11280		AT3G26770	AT2G38240
AT3G02555	AT2G40750	AT2G47580	AT3G04640		AT5G59450	AT5G54490	AT4G13395		AT3G27785	AT2G38255
AT3G02800	AT2G41010	AT2G47590	AT3G07850		AT5G59820	AT5G54720	AT4G15248		AT3G27831	AT2G38750
AT3G03430	AT2G41380	AT2G47600	AT3G09520		AT5G61600	AT5G55450	AT4G16590		AT3G27835	AT2G39400
AT3G03850	AT2G41410	AT2G47610	AT3G09870		AT5G62020	AT5G59450	AT4G16740		AT3G28857	AT2G40330
AT3G04210	AT2G41640	AT2G47620	AT3G10340		AT5G62570	AT5G61600	AT4G16860		AT3G29240	AT2G41610
AT3G05220	AT2G42200	AT2G47640	AT3G10930		AT5G63130	AT5G61720	AT4G16880		AT3G29370	AT2G41940
AT3G05930	AT2G42760	AT3G01140	AT3G14040		AT5G63160	AT5G62020	AT4G16890		AT3G29700	AT2G42540
AT3G05935	AT2G43290	AT3G01240	AT3G14210		AT5G63790	AT5G62750	AT4G16920		AT3G30280	AT2G43660
AT3G06500	AT2G43550	AT3G01250	AT3G14380		AT5G64660	AT5G63130	AT4G17090		AT3G32070	AT2G43670
AT3G07850	AT2G44460	AT3G02380	AT3G15210		AT5G65070	AT5G63330	AT4G17230		AT3G41761	AT2G44470
AT3G09870	AT2G44578	AT3G02550	AT3G15760		AT5G65080	AT5G63790	AT4G17500		AT3G42725	AT2G44590
AT3G10460	AT2G44840	AT3G02800	AT3G16280		AT5G65920	AT5G65070	AT4G18197		AT3G44460	AT2G44740
AT3G11410	AT2G45560	AT3G03430	AT3G16720		AT5G66070	AT5G65080	AT4G21990		AT3G45248	AT2G45210
AT3G13227	AT2G45570	AT3G03850	AT3G17120		AT5G66675	AT5G65920	AT4G23170		AT3G45252	AT2G47360
AT3G13750	AT2G46340	AT3G04210	AT3G17609		AT5G67370	AT5G66675	AT4G23810		AT3G47140	AT2G47440
AT3G14040	AT2G46400	AT3G04290	AT3G18710		AT5G67420	AT5G67420	AT4G23990		AT3G47190	AT2G47880
AT3G14050	AT2G46650	AT3G04445	AT3G19010				AT4G24010		AT3G47340	AT3G01327
AT3G15210	AT2G47060	AT3G04640	AT3G19030				AT4G24380		AT3G47380	AT3G01329
AT3G15450	AT2G47580	AT3G05930	AT3G19580				AT4G24570		AT3G47950	AT3G03230
AT3G15500	AT2G47590	AT3G06260	AT3G21150				AT4G25470		AT3G48580	AT3G04010
AT3G16420	AT2G47600	AT3G07820	AT3G21670				AT4G25480		AT3G49110	AT3G04717
AT3G16530	AT2G47610	AT3G07850	AT3G21781				AT4G25490		AT3G49790	AT3G04943
AT3G16620	AT2G47620	AT3G09870	AT3G21800				AT4G27280		AT3G54260	AT3G05640
AT3G16720	AT2G47630	AT3G10930	AT3G22231				AT4G28350		AT3G54550	AT3G06070
AT3G19030	AT2G47640	AT3G13227	AT3G22830				AT4G29780		AT3G55500	AT3G07340
AT3G20220	AT2G47650	AT3G13390	AT3G22840				AT4G33050		AT3G56520	AT3G08970
AT3G20362	AT2G47880	AT3G13630	AT3G23090				AT4G33467		AT3G57380	AT3G09950
AT3G20865	AT2G47890	AT3G14040	AT3G23170				AT4G34550		AT3G59220	AT3G10525
AT3G21150	AT3G01830	AT3G14210	AT3G24520				AT4G35090		AT3G62950	AT3G10595
AT3G21890	AT3G02380	AT3G14370	AT3G25250				AT4G36500		AT4G02520	AT3G10740
AT3G22060	AT3G03190	AT3G15210	AT3G25600				AT4G36550		AT4G04223	AT3G10780
AT3G22231	AT3G04140	AT3G15500	AT3G26960				AT4G37150		AT4G04580	AT3G10910
AT3G22235	AT3G04210	AT3G16150	AT3G27140				AT4G38550		AT4G06672	AT3G11340
AT3G23030	AT3G04640	AT3G16720	AT3G28270				AT5G01540		AT4G08290	AT3G11660
AT3G23090	AT3G05400	AT3G17060	AT3G29000				AT5G03210		AT4G08950	AT3G12143
AT3G24520	AT3G05725	AT3G17120	AT3G30280				AT5G03760		AT4G10490	AT3G12580
AT3G25840	AT3G05930	AT3G17609	AT3G44260				AT5G05410		AT4G11890	AT3G12750
AT3G25882	AT3G06145	AT3G18220	AT3G44440				AT5G06320		AT4G12617	AT3G13370
AT3G26860	AT3G07820	AT3G18845	AT3G44450				AT5G07690		AT4G12825	AT3G14380
AT3G27690	AT3G07850	AT3G19030	AT3G44860				AT5G08760		AT4G13060	AT3G15960
AT3G27960	AT3G09870	AT3G20220	AT3G45130				AT5G08790		AT4G13380	AT3G16300
AT3G28120	AT3G10520	AT3G20865	AT3G45640				AT5G11790		AT4G13968	AT3G16895
AT3G28170	AT3G10930	AT3G21040	AT3G46600				AT5G13190		AT4G14250	AT3G16920
AT3G28740	AT3G12520	AT3G21150	AT3G46620				AT5G16340		AT4G14400	AT3G17155
AT3G28780	AT3G13227	AT3G21570	AT3G47430				AT5G16350		AT4G14930	AT3G18550
AT3G28790	AT3G14040	AT3G21870	AT3G48320				AT5G19230		AT4G15040	AT3G18660
AT3G28810	AT3G14210	AT3G21890	AT3G48360				AT5G19240		AT4G15390	AT3G19680
AT3G28830	AT3G15210	AT3G22060	AT3G49570				AT5G20230		AT4G15417	AT3G20210
AT3G28980	AT3G15760	AT3G22231	AT3G50220				AT5G21960		AT4G15620	AT3G21720
AT3G29000	AT3G16720	AT3G22235	AT3G50770				AT5G22794		AT4G15660	AT3G22415
AT3G29644	AT3G17120	AT3G22540	AT3G50930				AT5G24110		AT4G15670	AT3G22600
AT3G29762	AT3G17609	AT3G22840	AT3G51920				AT5G24150		AT4G15690	AT3G23090
AT3G32990	AT3G18690	AT3G23030	AT3G52430				AT5G24155		AT4G15700	AT3G24068
AT3G42450	AT3G18710	AT3G24520	AT3G53810				AT5G24210		AT4G16000	AT3G24250
AT3G44260	AT3G19010	AT3G25165	AT3G55980				AT5G24470		AT4G17160	AT3G24280
AT3G44440	AT3G19030	AT3G25600	AT3G56290				AT5G24660		AT4G19460	AT3G24420
AT3G44450	AT3G19380	AT3G25882	AT3G56400				AT5G24915		AT4G19970	AT3G25260
AT3G44630	AT3G20865	AT3G25890	AT3G56710				AT5G26260		AT4G21040	AT3G25770
AT3G44860	AT3G21150	AT3G26110	AT3G56880				AT5G35735		AT4G21080	AT3G26280
AT3G45640	AT3G21670	AT3G26200	AT3G58250				AT5G36002		AT4G21500	AT3G26790
AT3G46520	AT3G21781	AT3G26860	AT3G59080				AT5G37770		AT4G21850	AT3G27785
AT3G46600	AT3G22231	AT3G27690	AT3G61190				AT5G38760		AT4G23140	AT3G27835
AT3G47440	AT3G22830	AT3G28420	AT3G61220				AT5G39120		AT4G23380	AT3G27980
AT3G48060	AT3G22840	AT3G28810	AT3G61890				AT5G39150		AT4G23390	AT3G28250
AT3G48670	AT3G23170	AT3G28820	AT3G61910				AT5G39180		AT4G23680	AT3G28360
AT3G49530	AT3G24520	AT3G28830	AT3G63060				AT5G39670		AT4G24960	AT3G28990
AT3G50480	AT3G25165	AT3G29000	AT3G63110				AT5G40180		AT4G27450	AT3G29152
AT3G50590	AT3G25250	AT3G42450	AT4G00770				AT5G41740		AT4G27810	AT3G29240
AT3G50770	AT3G25600	AT3G44260	AT4G01080				AT5G42050		AT4G28365	AT3G30720
AT3G50930	AT3G26860	AT3G44400	AT4G01250				AT5G43630		AT4G28775	AT3G42473
AT3G52620	AT3G26960	AT3G44440	AT4G02200				AT5G44390		AT4G30090	AT3G45248
AT3G53810	AT3G27140	AT3G44450	AT4G02410				AT5G44565		AT4G30590	AT3G45870
AT3G55980	AT3G28120	AT3G44480	AT4G04610				AT5G46490		AT4G32100	AT3G46900
AT3G56290	AT3G28270	AT3G44630	AT4G08260				AT5G47230		AT4G34770	AT3G48720
AT3G56400	AT3G28780	AT3G45640	AT4G10120				AT5G48540		AT4G35770	AT3G48740
AT3G56705	AT3G28810	AT3G46520	AT4G11000				AT5G48850		AT4G36130	AT3G49330
AT3G56710	AT3G28820	AT3G46600	AT4G11280				AT5G51190		AT4G36740	AT3G49780
AT3G56880	AT3G28830	AT3G46620	AT4G11330				AT5G52320		AT4G36850	AT3G49930
AT3G59010	AT3G28960	AT3G47340	AT4G13395				AT5G52750		AT4G38000	AT3G50220
AT3G61160	AT3G28980	AT3G47440	AT4G13930				AT5G54470		AT5G01280	AT3G50840
AT3G61890	AT3G29000	AT3G48090	AT4G14365				AT5G54490		AT5G01870	AT3G50970
AT3G63060	AT3G29644	AT3G49530	AT4G14560				AT5G54720		AT5G02020	AT3G51325
AT4G00770	AT3G29644	AT3G49540	AT4G15248				AT5G58120		AT5G02760	AT3G52310
AT4G00970	AT3G30460	AT3G49940	AT4G15390				AT5G58680		AT5G03820	AT3G55500
AT4G01290	AT3G44260	AT3G50560	AT4G16590				AT5G59450		AT5G03840	AT3G56000
AT4G02200	AT3G44320	AT3G50770	AT4G16740				AT5G59820		AT5G03930	AT3G56240
AT4G02410	AT3G44440	AT3G50800	AT4G16860				AT5G61270		AT5G05030	AT3G56260
AT4G04610	AT3G44450	AT3G50900	AT4G16880				AT5G61600		AT5G05440	AT3G56360
AT4G05010	AT3G44630	AT3G50930	AT4G16890				AT5G63130		AT5G06020	AT3G57240
AT4G05070	AT3G44860	AT3G51920	AT4G16920				AT5G63160		AT5G07200	AT3G57270
AT4G05631	AT3G45130	AT3G52430	AT4G17090				AT5G63790		AT5G08350	AT3G59940
AT4G08300	AT3G45640	AT3G52600	AT4G17230				AT5G64660		AT5G12420	AT3G59940
AT4G09890	AT3G46530	AT3G52620	AT4G17500				AT5G65070		AT5G12460	AT3G61210
AT4G10710	AT3G46600	AT3G53810	AT4G18197				AT5G65080		AT5G14070	AT3G62550
AT4G11000	AT3G46620	AT3G55980	AT4G18205				AT5G65300		AT5G14120	AT3G62720
AT4G11485	AT3G46660	AT3G56290	AT4G21990				AT5G65920		AT5G15160	AT3G62950
AT4G13075	AT3G47420	AT3G56400	AT4G22710				AT5G66070		AT5G16250	AT3G66656
AT4G13395	AT3G47430	AT3G56710	AT4G23170				AT5G66675		AT5G17470	AT4G00300
AT4G13494	AT3G48320	AT3G56880	AT4G23180				AT5G67370		AT5G18470	AT4G01430
AT4G13510	AT3G49570	AT3G57250	AT4G23270				AT5G67420		AT5G19120	AT4G03050
AT4G13560	AT3G50560	AT3G59080	AT4G23810						AT5G19175	AT4G03930
AT4G14365	AT3G50770	AT3G59900	AT4G23990						AT5G19190	AT4G04090
AT4G14400	AT3G50800	AT3G60390	AT4G24010						AT5G20250	AT4G04580
AT4G14548	AT3G50930	AT3G60420	AT4G24380						AT5G20670	AT4G04830
AT4G14560	AT3G52720	AT3G60930	AT4G24570						AT5G21170	AT4G08950
AT4G15660	AT3G52740	AT3G61190	AT4G24780						AT5G23212	AT4G09153
AT4G15670	AT3G53400	AT3G61890	AT4G25470						AT5G23360	AT4G12140
AT4G15700	AT3G53810	AT3G62100	AT4G25480						AT5G24355	AT4G12690
AT4G16780	AT3G55980	AT3G62170	AT4G25490						AT5G25090	AT4G12825
AT4G17230	AT3G56200	AT3G62640	AT4G27280						AT5G25240	AT4G12890
AT4G18197	AT3G56290	AT3G63060	AT4G28085						AT5G25250	AT4G12900
AT4G18205	AT3G56400	AT3G63440	AT4G28350						AT5G25440	AT4G12910
AT4G18250	AT3G56710	AT4G00770	AT4G29780						AT5G25450	AT4G13380
AT4G18395	AT3G56880	AT4G01250	AT4G30280						AT5G26620	AT4G13968
AT4G19515	AT3G57640	AT4G01410	AT4G33050						AT5G35120	AT4G15040
AT4G20260	AT3G59080	AT4G01525	AT4G33467						AT5G35792	AT4G15040
AT4G21990	AT3G61190	AT4G02200	AT4G33920						AT5G35935	AT4G15050
AT4G23160	AT3G61220	AT4G02380	AT4G34550						AT5G35935	AT4G15053
AT4G23170	AT3G62960	AT4G02410	AT4G35090						AT5G36680	AT4G15755
AT4G23180	AT3G63060	AT4G02420	AT4G36500						AT5G36680	AT4G15765
AT4G23800	AT3G63110	AT4G11000	AT4G36550						AT5G37473	AT4G16000
AT4G23810	AT4G00050	AT4G11280	AT4G36950						AT5G38180	AT4G16130
AT4G24240	AT4G00670	AT4G11485	AT4G37150						AT5G38197	AT4G17160
AT4G24380	AT4G00770	AT4G12720	AT4G37560						AT5G38270	AT4G17220
AT4G25480	AT4G01080	AT4G13075	AT4G38550						AT5G38960	AT4G18780
AT4G25490	AT4G01250	AT4G13395	AT5G01540						AT5G39050	AT4G19170
AT4G26090	AT4G02200	AT4G13410	AT5G03170						AT5G39560	AT4G19420
AT4G26320	AT4G02410	AT4G13560	AT5G03210						AT5G40155	AT4G20260
AT4G27410	AT4G04610	AT4G13710	AT5G03760						AT5G40360	AT4G21080
AT4G27740	AT4G04810	AT4G14315	AT5G05390						AT5G41450	AT4G22105
AT4G28400	AT4G04830	AT4G14365	AT5G05410						AT5G41471	AT4G23380
AT4G29905	AT4G08260	AT4G14400	AT5G06320						AT5G42242	AT4G24960
AT4G31330	AT4G08870	AT4G14560	AT5G07690						AT5G44380	AT4G25100
AT4G32510	AT4G11000	AT4G14819	AT5G08760						AT5G44420	AT4G25810
AT4G33050	AT4G11180	AT4G15248	AT5G08790						AT5G44572	AT4G26220
AT4G33740	AT4G11280	AT4G16515	AT5G10580						AT5G44585	AT4G27435
AT4G35090	AT4G12030	AT4G16860	AT5G11790						AT5G44680	AT4G27450
AT4G36500	AT4G12730	AT4G16890	AT5G13190						AT5G47450	AT4G28330
AT4G37560	AT4G13075	AT4G16920	AT5G14545						AT5G47670	AT4G28775
AT4G37790	AT4G13395	AT4G16950	AT5G14545						AT5G48953	AT4G29280
AT4G38550	AT4G13560	AT4G17230	AT5G15500						AT5G48980	AT4G29283
AT5G01360	AT4G15248	AT4G17670	AT5G16340						AT5G49448	AT4G29300
AT5G01540	AT4G16590	AT4G18197	AT5G16350						AT5G50090	AT4G30270
AT5G03210	AT4G16740	AT4G18205	AT5G19040						AT5G52272	AT4G30880
AT5G03350	AT4G16860	AT4G18250	AT5G19230						AT5G52390	AT4G32100
AT5G06320	AT4G16880	AT4G18290	AT5G19240						AT5G52640	AT4G32340
AT5G07410	AT4G16890	AT4G18395	AT5G20230						AT5G53110	AT4G33020
AT5G07420	AT4G16920	AT4G21990	AT5G21960						AT5G53710	AT4G33420
AT5G08130	AT4G16950	AT4G22490	AT5G22794						AT5G56075	AT4G35060
AT5G08230	AT4G16980	AT4G23170	AT5G24110						AT5G57123	AT4G36130
AT5G08760	AT4G17090	AT4G23180	AT5G24120						AT5G57260	AT4G37240
AT5G08790	AT4G17230	AT4G23810	AT5G24150						AT5G57520	AT4G37260
AT5G10550	AT4G17470	AT4G24240	AT5G24155						AT5G57920	AT4G37360
AT5G13770	AT4G17490	AT4G24380	AT5G24210						AT5G58782	AT4G37800
AT5G16570	AT4G17500	AT4G25480	AT5G24470						AT5G59220	AT4G38400
AT5G17420	AT4G18010	AT4G25490	AT5G24655						AT5G59590	AT4G38410
AT5G18670	AT4G18197	AT4G25590	AT5G24660						AT5G60630	AT4G38700
AT5G19240	AT4G18440	AT4G26090	AT5G24915						AT5G62630	AT4G39650
AT5G20240	AT4G20820	AT4G26090	AT5G26260						AT5G63240	AT4G39917
AT5G20490	AT4G21760	AT4G27280	AT5G26340						AT5G65370	AT5G02260
AT5G22794	AT4G21990	AT4G27657	AT5G35735						AT5G65660	AT5G02490
AT5G23575	AT4G23170	AT4G27920	AT5G35735							AT5G02600
AT5G24530	AT4G23810	AT4G29340	AT5G36002							AT5G02760
AT5G24915	AT4G23990	AT4G29780	AT5G37770							AT5G03170
AT5G25250	AT4G24010	AT4G29900	AT5G38760							AT5G03810
AT5G25280	AT4G24380	AT4G29920	AT5G39120							AT5G03820
AT5G26692	AT4G24570	AT4G30064	AT5G39150							AT5G04045
AT5G26717	AT4G24700	AT4G30140	AT5G39180							AT5G04047
AT5G27870	AT4G25380	AT4G31800	AT5G39670							AT5G04530
AT5G27980	AT4G25470	AT4G33040	AT5G40170							AT5G05030
AT5G36002	AT4G25480	AT4G33050	AT5G40180							AT5G05250
AT5G38760	AT4G25490	AT4G33300	AT5G41740							AT5G05440
AT5G40340	AT4G27280	AT4G34150	AT5G42050							AT5G06020
AT5G40450	AT4G27560	AT4G34550	AT5G42250							AT5G06030
AT5G41740	AT4G27570	AT4G34900	AT5G42530							AT5G06500
AT5G41761	AT4G27654	AT4G35090	AT5G43630							AT5G06530
AT5G41790	AT4G27657	AT4G35700	AT5G44390							AT5G07260
AT5G42250	AT4G28350	AT4G36500	AT5G44565							AT5G08730
AT5G42530	AT4G29700	AT4G38550	AT5G44565							AT5G09440
AT5G43630	AT4G29780	AT4G38960	AT5G46490							AT5G10220
AT5G43700	AT4G29900	AT5G01540	AT5G46710							AT5G10230
AT5G43740	AT4G31550	AT5G01820	AT5G47230							AT5G11070
AT5G44568	AT4G32020	AT5G02110	AT5G48540							AT5G11220
AT5G45110	AT4G32510	AT5G03210	AT5G48850							AT5G13220
AT5G45340	AT4G33050	AT5G03350	AT5G49480							AT5G14070
AT5G46490	AT4G33467	AT5G04720	AT5G49740							AT5G14120
AT5G46500	AT4G33790	AT5G05840	AT5G51190							AT5G14995
AT5G46710	AT4G34410	AT5G06320	AT5G52320							AT5G15500
AT5G47220	AT4G34550	AT5G07410	AT5G52750							AT5G15630
AT5G47230	AT4G35010	AT5G07420	AT5G52760							AT5G15960
AT5G47690	AT4G35090	AT5G08640	AT5G53830							AT5G17470
AT5G48490	AT4G36500	AT5G08760	AT5G54470							AT5G17730
AT5G48540	AT4G36550	AT5G11250	AT5G54490							AT5G18600
AT5G48560	AT4G37140	AT5G11260	AT5G54720							AT5G19190
AT5G48850	AT4G37150	AT5G12940	AT5G58120							AT5G19700
AT5G50040	AT4G37800	AT5G13190	AT5G58680							AT5G20250
AT5G51190	AT4G38420	AT5G14380	AT5G59450							AT5G20670
AT5G52750	AT4G38550	AT5G15140	AT5G59820							AT5G22940
AT5G54490	AT5G01015	AT5G15310	AT5G61270							AT5G23240
AT5G54720	AT5G01180	AT5G15948	AT5G61600							AT5G23240
AT5G55450	AT5G01540	AT5G16350	AT5G62020							AT5G23660
AT5G57035	AT5G01820	AT5G18240	AT5G62570							AT5G24410
AT5G57785	AT5G02110	AT5G19230	AT5G63130							AT5G25240
AT5G59430	AT5G03120	AT5G19240	AT5G63160							AT5G25410
AT5G59450	AT5G03210	AT5G19473	AT5G63790							AT5G25450
AT5G61600	AT5G03760	AT5G20230	AT5G64660							AT5G25950
AT5G61720	AT5G05410	AT5G24105	AT5G65070							AT5G25960
AT5G62020	AT5G05580	AT5G24880	AT5G65080							AT5G26120
AT5G62750	AT5G06320	AT5G25170	AT5G65300							AT5G26310
AT5G63130	AT5G07410	AT5G26670	AT5G65920							AT5G28000
AT5G63330	AT5G07430	AT5G26692	AT5G66070							AT5G28910
AT5G63700	AT5G07690	AT5G26692	AT5G66675							AT5G34830
AT5G63790	AT5G08760	AT5G26717	AT5G67340							AT5G35120
AT5G64800	AT5G08790	AT5G27870	AT5G67370							AT5G35900
AT5G65070	AT5G09460	AT5G27980	AT5G67420							AT5G35935
AT5G65080	AT5G09460	AT5G35735								AT5G35935
AT5G65207	AT5G10770	AT5G36002								AT5G37478
AT5G65300	AT5G11250	AT5G36002								AT5G37520
AT5G65920	AT5G11790	AT5G36925								AT5G38160
AT5G66675	AT5G13190	AT5G37550								AT5G38170
AT5G67420	AT5G14380	AT5G38760								AT5G38180
	AT5G14565	AT5G39240								AT5G39050
	AT5G16340	AT5G39670								AT5G39160
	AT5G16350	AT5G40210								AT5G39180
	AT5G17420	AT5G40850								AT5G39190
	AT5G18910	AT5G40910								AT5G39260
	AT5G19220	AT5G41740								AT5G42180
	AT5G19230	AT5G41750								AT5G42200
	AT5G19240	AT5G42050								AT5G42223
	AT5G20230	AT5G42530								AT5G42235
	AT5G20630	AT5G42650								AT5G42242
	AT5G21960	AT5G43630								AT5G42900
	AT5G22794	AT5G43700								AT5G44030
	AT5G23010	AT5G43740								AT5G45970
	AT5G24105	AT5G44565								AT5G46115
	AT5G24110	AT5G45110								AT5G46950
	AT5G24150	AT5G45340								AT5G46960
	AT5G24155	AT5G45850								AT5G47150
	AT5G24155	AT5G46010								AT5G47330
	AT5G24210	AT5G46470								AT5G47450
	AT5G24470	AT5G46490								AT5G47530
	AT5G24660	AT5G46500								AT5G48560
	AT5G24915	AT5G46710								AT5G48945
	AT5G25120	AT5G47230								AT5G49040
	AT5G25190	AT5G48140								AT5G49360
	AT5G26220	AT5G48490								AT5G50400
	AT5G26260	AT5G48540								AT5G50750
	AT5G35735	AT5G48850								AT5G51440
	AT5G35735	AT5G49480								AT5G51790
	AT5G35740	AT5G50040								AT5G52310
	AT5G36002	AT5G50570								AT5G52330
	AT5G36002	AT5G50830								AT5G52640
	AT5G37550	AT5G51190								AT5G54380
	AT5G37770	AT5G51670								AT5G56200
	AT5G37980	AT5G51720								AT5G56550
	AT5G38760	AT5G52750								AT5G56870
	AT5G39120	AT5G53830								AT5G57520
	AT5G39150	AT5G53970								AT5G57785
	AT5G39180	AT5G54470								AT5G59845
	AT5G39670	AT5G54490								AT5G60553
	AT5G40180	AT5G54720								AT5G61590
	AT5G40210	AT5G55450								AT5G62360
	AT5G40920	AT5G55720								AT5G63087
	AT5G41140	AT5G57010								AT5G63230
	AT5G41740	AT5G58170								AT5G63240
	AT5G41750	AT5G58782								AT5G63250
	AT5G42050	AT5G59370								AT5G64260
	AT5G42760	AT5G59450								AT5G67210
	AT5G43620	AT5G59820								AT5G67300
	AT5G43630	AT5G60900								AT5G67390
	AT5G43740	AT5G60950								AT5G67480
	AT5G44390	AT5G61600
	AT5G44565	AT5G61660
	AT5G45340	AT5G61720
	AT5G46040	AT5G62020
	AT5G46490	AT5G62070
	AT5G46830	AT5G62570
	AT5G47000	AT5G62750
	AT5G47230	AT5G63130
	AT5G48140	AT5G63160
	AT5G48540	AT5G63330
	AT5G48850	AT5G63790
	AT5G50830	AT5G64660
	AT5G50950	AT5G65070
	AT5G51190	AT5G65080
	AT5G51720	AT5G65920
	AT5G52320	AT5G66070
	AT5G52750	AT5G66675
	AT5G54470	AT5G67370
	AT5G54490	AT5G67420
	AT5G54720
	AT5G58120
	AT5G58680
	AT5G59450
	AT5G59820
	AT5G61270
	AT5G61420
	AT5G61600
	AT5G61720
	AT5G62220
	AT5G62240
	AT5G63130
	AT5G63160
	AT5G63790
	AT5G64660
	AT5G65070
	AT5G65080
	AT5G65300
	AT5G65390
	AT5G65730
	AT5G65870
	AT5G65920
	AT5G66070
	AT5G66675
	AT5G67370
	AT5G67420
